# Supplementary material for: Tox4 regulates transcriptional elongation and reinitiation during murine T cell development
Source: Commun Biol. 2023 Jun 7;6:613. doi: 10.1038/s42003-023-04992-y (PMC10247741; doi:10.1038/s42003-023-04992-y)
Supplement: Supplementary file 4 — Supplementary Data 1 [file 42003_2023_4992_MOESM4_ESM.xlsx]

## Sheet: Fig.1 a
	Tox4f/f	Tox4f/f;Lck-Cre
cell number	187.877	131.98
	162.767	118.523
	182.8	95.8233
	160.62	90.3667
	157.63	98.3733
	177.6	85.2967
p value	0.0001

## Sheet: Fig.1 b
	Pol II (Total)		Pol II (Ser-2p)		Pol II (Ser-5p)		Tox4
	Tox4f/f	Tox4f/f;Lck-Cre	Tox4f/f	Tox4f/f;Lck-Cre	Tox4f/f	Tox4f/f;Lck-Cre	Tox4f/f	Tox4f/f;Lck-Cre
normalized value	0.918248	0.972102	0.648411	0.879248	0.498698	0.699115	0.745479	0.154149
	0.83565	0.863335	0.636935	0.831352	0.649053	0.843697	0.683876	0.217407
	0.876578	0.889465	0.566633	0.908781	0.532096	0.78786	0.746679	0.259839
p value	0.4808		0.0016		0.0249		0.0002

## Sheet: Fig.1 f
	DN		ISP		DP		CD4		CD8
	Tox4f/f	Tox4f/f;Lck-Cre	Tox4f/f	Tox4f/f;Lck-Cre	Tox4f/f	Tox4f/f;Lck-Cre	Tox4f/f	Tox4f/f;Lck-Cre	Tox4f/f	Tox4f/f;Lck-Cre
%cell in thymus	4.5	5.21	0.11	0.22	84.82	83.61	7.16	7.21	2.098	1.906
	3.88	6.06	0.12	0.24	85.61	81.46	7.16	7.66	2.268	1.907
	3.73	8.79	0.09	0.3	86.89	81.75	6.79	8.13	2.337	1.843
	4.78	8.41	0.13	0.23	83.55	81	8.31	7.38	2.48	2.03
	5.08	5.97	0.17	0.2	83.74	81.9	8.16	8.98	2.35	2.05
	4.42	6.78	0.18	0.3	84.22	81.66	8.12	8.72	2.36	2.16
p value	0.0026		0.0004		0.0009		0.3422		0.0008

## Sheet: Fig.1 g
	DN		ISP		DP		CD4		CD8
	Tox4f/f	Tox4f/f;Lck-Cre	Tox4f/f	Tox4f/f;Lck-Cre	Tox4f/f	Tox4f/f;Lck-Cre	Tox4f/f	Tox4f/f;Lck-Cre	Tox4f/f	Tox4f/f;Lck-Cre
cell number in thymus	8.45445	6.87616	0.206664	0.290356	159.357	110.349	13.452	9.51576	3.94165	2.51554
	6.31535	7.18251	0.19532	0.284456	139.345	96.5491	11.6541	9.07889	3.69155	2.26024
	6.81844	8.42287	0.16452	0.28747	158.835	78.3356	12.4121	7.79044	4.27204	1.76602
	7.67764	7.59984	0.208806	0.207843	134.198	73.197	13.3475	6.66906	3.98338	1.83444
	8.0076	5.87289	0.267971	0.196747	131.999	80.5678	12.8626	8.83393	3.70431	2.01665
	7.84992	5.78311	0.31968	0.25589	149.575	69.6533	14.4211	7.43787	4.19136	1.84241
p value	0.3101		0.3751		<0.0001		<0.0001		<0.0001

## Sheet: Fig.1 h
	CD44+CD25-		CD44+CD25+		CD44-CD25+		CD44-CD25-
	Tox4f/f	Tox4f/f;Lck-Cre	Tox4f/f	Tox4f/f;Lck-Cre	Tox4f/f	Tox4f/f;Lck-Cre	Tox4f/f	Tox4f/f;Lck-Cre
%cell in thymus	0.55209	0.48778	0.095122	0.158949	1.271	2.39601	2.86179	5.3681
	0.348996	0.384468	0.075184	0.08955	1.21514	1.6322	3.44018	3.86378
	0.33813	0.536976	0.034034	0.084072	1.12975	1.66585	2.91808	4.49311
	0.31905	0.379962	0.0459	0.082839	0.70875	1.1337	3.4263	3.63762
	0.456288	0.457646	0.047724	0.098172	0.85166	1.44046	2.52433	4.1414
	0.239093	0.548673	0.052593	0.096418	0.976514	2.1212	2.4618	4.11474
p value	0.3057		0.0157		0.0067		0.0013

## Sheet: Fig.1 i
	CD44+CD25-		CD44+CD25+		CD44-CD25+		CD44-CD25-
	Tox4f/f	Tox4f/f;Lck-Cre	Tox4f/f	Tox4f/f;Lck-Cre	Tox4f/f	Tox4f/f;Lck-Cre	Tox4f/f	Tox4f/f;Lck-Cre
cell number in thymus	0.886767	0.440791	0.152785	0.143637	2.04148	2.16519	4.5966	4.85098
	0.550122	0.378214	0.118513	0.088093	1.91542	1.60565	5.42275	3.80093
	0.600519	0.458023	0.060444	0.071711	2.00644	1.42091	5.18252	3.83247
	0.599421	0.469642	0.086235	0.109331	1.33158	1.49625	6.43722	4.80093
	0.742685	0.450344	0.077679	0.116357	1.38622	1.70728	4.10877	4.90853
	0.437062	0.567702	0.09614	0.119605	1.78507	2.6313	4.50017	5.10426
p value	0.0292		0.5869		0.693		0.2623

## Sheet: Fig.1 k
	Tox4f/f	Tox4f/f;Lck-Cre
cell number	70.25	45.5
	69	42.25
	65.5	41.25
	70	47.5
	62.5	47.5
	60	42.5
p value	0.0001

## Sheet: Fig.1 l
	CD3		CD4		CD8
	Tox4f/f	Tox4f/f;Lck-Cre	Tox4f/f	Tox4f/f;Lck-Cre	Tox4f/f	Tox4f/f;Lck-Cre
%cell in LN	52.64	28.21	32.4789	18.1221	19.2873	7.14277
	51.16	31.26	30.9876	20.394	17.8037	7.84939
	50.44	34.72	29.6335	21.2625	18.2492	9.66605
	63.18	50.23	34.2815	28.6311	18.3475	12.5676
	64.72	45.77	38.4243	27.1874	17.455	10.582
	60.23	42.39	35.9453	25.3195	16.3284	9.81329
p value	0.002		0.0008		0.0001

## Sheet: Fig.1 m
	CD3		CD4		CD8
	Tox4f/f	Tox4f/f;Lck-Cre	Tox4f/f	Tox4f/f;Lck-Cre	Tox4f/f	Tox4f/f;Lck-Cre
cell number in LN	36.9796	12.8355	22.8164	8.24556	13.5493	3.24996
	35.3004	13.2073	21.3815	8.61647	12.2845	3.31637
	33.0382	14.322	19.4099	8.77079	11.9532	3.98725
	44.226	23.8592	23.997	13.5998	12.8432	5.96958
	40.45	21.7407	24.0152	12.914	10.9094	5.02646
	36.138	18.0158	21.5672	10.7608	9.79701	4.17065
p value	0.0001		0.0001		0.0001

## Sheet: Fig.1 n
	Tox4f/f	Tox4f/f;Lck-Cre
CD4/CD8	3.41277	3.78279
	3.15697	4.01678
	2.90543	4.41129
	3.35081	3.63547
	3.47234	4.38049
	3.44068	4.03704
p value	0.0007

[truncated: 34 more sheets: Fig.1 o, Fig.2 b, Fig.2d, Fig.2 f, Fig.2 g, Fig.2 i, Fig.2 j, Fig.3 c, Fig.3 d, Fig.3 e, Fig.3 h, Fig.3 i, Fig.3 j, Fig.6 k, Fig.6 l, Fig.S1 d, Fig.S1 f, Fig.S1 h, Fig.S1 j, Fig.S1 l …]
